# Supplementary material for: A structured evaluation of genome-scale constraint-based modeling tools for microbial consortia
Source: PLoS Comput Biol. 2023 Aug 14;19(8):e1011363. doi: 10.1371/journal.pcbi.1011363 (PMC10449394; doi:10.1371/journal.pcbi.1011363)
Supplement: S1 Data — (XLSX) [file pcbi.1011363.s016.xlsx]

## Sheet: E.coli
Time	Experimental Data	dyMMM	dFBAlab	microSim	MMODES		dyMMM_R2	dFBAlab_R2	microSim_R2	MMODES_R2
0	0.05	0.05	0.05	0.05	0.05		0.129906	0.77488	0.959075	0.297483
1	0.075	0.0549855	0.0840762	0.064975	0.0701202
3	0.21	0.0549855	0.435956	0.0820918	0.0961359
5	0.61	0.0549855	1.18767	0.103717	0.100308
6	0.72	0.0549855	1.49242	0.116581	0.100714
7	0.91	0.0549855	1.77748	0.131039	0.100862
8	1.05	0.0549855	1.86622	0.147291	0.100916
9	1.31	0.0549855	1.95259	0.165558	0.100935
10	1.87	0.0549855	2.03349	0.186091	0.100942
11	2.64	0.0549855	2.23209	0.209169	0.100945
12	2.81	0.0549855	2.36367	0.235109	0.100946
13	2.94	0.0549855	2.37723	0.264265	0.100946
14	3.04	0.0549855	2.37723	0.297036	0.100946

## Sheet: Yeast
Time	Experimental Data	dyMMM	dFBAlab	microSim	MMODES		dyMMM_R2	dFBAlab_R2	microSim_R2	MMODES_R2
0	0.05	0.05	0.05	0.05	0.05		0.900694	0.681758	0.159263	0.159263
1	0.075	0.0872678	0.0732685	0.0661158	0.0631351
3	0.19	0.199797	0.244996	0.0661158	0.0631351
5	0.76	0.457344	0.656454	0.0661158	0.0631351
6	0.88	0.691838	0.945023	0.0661158	0.0631351
7	1.11	1.04635	1.12809	0.0661158	0.0631351
8	1.89	1.58185	1.12809	0.0661158	0.0631351
9	1.86	2.3886	1.12809	0.0661158	0.0631351
10	1.92	3.00998	1.12809	0.0661158	0.0631351
11	2.35	3.13202	1.12809	0.0661158	0.0631351
12	2.75	3.13202	1.12809	0.0661158	0.0631351
13	3.02	3.13202	1.12809	0.0661158	0.0631351
14	3.36	3.13202	1.12809	0.0661158	0.0631351

## Sheet: Glucose
Time	Experimental Data	dyMMM	dFBAlab	microSim	MMODES		dyMMM_R2	dFBAlab_R2	microSim_R2	MMODES_R2
0	88.8119	88.8	88.8119	88.8	88.7642		0.791225	0.901562	0.200302	0.853191
1	87.7573	87.9337	87.2154	88.1113	86.5431
3	83.9828	85.2323	76.0938	88.1113	81.5825
5	68.4962	79.0498	43.0362	88.1113	76.3556
6	51.5664	73.4214	18.4578	88.1113	73.7258
7	24.7008	64.9136	0	88.1113	71.0939
8	0.0555074	52.0659	0	88.1113	68.4615
9	0	32.7175	0	88.1113	65.8292
10	0	6.34546	0	88.1113	63.1973
11	0	0.0481685	0	88.1113	60.5659
12	0	0.0481685	0	88.1113	57.935
13	0	0.0481685	0	88.1113	55.3048
14	0	0.0481685	0	88.1113	52.6753

## Sheet: Xylose
Time	Experimental Data	dyMMM	dFBAlab	microSim	MMODES		dyMMM_R2	dFBAlab_R2	microSim_R2	MMODES_R2
0	53.2872	53.28	53.2872	53.28	53.271		0.830231	0.978026	0.936094	0.160745
1	53.2872	52.6473	53.2871	52.7432	52.9528
3	53.2872	50.2027	53.2861	51.4274	52.6389
5	53.2872	44.6066	53.2815	49.7649	52.6389
6	49.6237	39.5098	53.2748	48.7761	52.6389
7	47.1591	31.801	51.0805	47.6646	52.6389
8	39.4325	20.1466	44.3009	46.4152	52.6389
9	32.5052	2.5579	37.4818	45.011	52.6389
10	20.5156	0	30.8925	43.4326	52.6389
11	11.7898	0	13.8453	41.6584	52.6389
12	3.66349	0	1.69151	39.6643	52.6389
13	0	0	0	37.4228	52.6389
14	0	0	0	34.9035	52.6389

## Sheet: Ethanol
Time	Experimental Data	dyMMM	dFBAlab	microSim	MMODES		dyMMM_R2	dFBAlab_R2	microSim_R2	MMODES_R2
0	0	0	0	0	0.0425437		0.271758	0.439538	0.144992	0.27819
1	13.4581	1.02836	1.44601	1.39153	3.17177
3	17.5823	4.89259	23.8432	2.35507	10.956
5	47.5374	13.7372	44.2931	3.57244	19.0259
6	57.9565	21.7909	73.9649	4.29655	23.0778
7	90.0823	33.9679	96.0323	5.11048	27.1278
8	148.907	52.3666	99.724	6.02534	31.1758
9	141.527	80.1036	103.509	7.05366	35.2267
10	113.525	103.815	107.227	8.20951	39.273
11	94.4236	109.164	115.765	9.50868	43.3205
12	68.8098	109.164	124.277	10.969	47.3657
13	57.0883	109.164	129.233	12.6103	51.4105
14	51.3246	109.164	133.341	14.4552	55.4535

## Sheet: Oxygen
Time	dyMMM	dFBALAB	microSim	MMODES
0	0.24	0.24	0.24	0.223982
0.02	0.223755	0.239948	0.230552	0.20772
0.04	0.207322	0.239897	0.221019	0.191207
0.06	0.190716	0.239844	0.211401	0.174442
0.08	0.173955	0.239624	0.201697	0.157419
0.1	0.157065	0.2394	0.191906	0.140133
0.12	0.14008	0.239171	0.18203	0.122583
0.14	0.123045	0.238938	0.172066	0.104767
0.16	0.106025	0.238446	0.162014	0.0866848
0.18	0.0891074	0.237935	0.151875	0.0683338
0.2	0.0724217	0.237403	0.141649	0.0497257
0.22	0.0561581	0.23685	0.131335	0.0308706
0.24	0.0406086	0.235593	0.120934	0.0118382
0.26	0.0262372	0.234228	0.110446	0
0.28	0.0137957	0.23275	0.0998725	0
0.3	0.00446441	0.231148	0.0892156	0
0.32	0	0.229414	0.0784776	0
0.34	0	0.225933	0.0676628	0
0.36	0	0.221933	0.0567776	0
0.38	0	0.217346	0.0458329	0
0.4	0	0.212098	0.0348476	0
0.42	0	0.206102	0.0238584	0
0.44	0	0.199265	0.0129503	0
0.46	0	0.189277	0.00239728	0
0.48	0	0.177556	0	0
0.5	0	0.166366	0	0
0.52	0	0.156368	0	0
0.54	0	0.145344	0	0
0.56	0	0.135603	0	0
0.58	0	0.127479	0	0
0.6	0	0.118893	0	0
0.62	0	0.11207	0	0
0.64	0	0.104983	0	0
0.66	0	0.103975	0	0
0.68	0	0.103975	0	0
0.7	0	0.103728	0	0
0.72	0	0.10348	0	0
0.74	0	0.103231	0	0
0.76	0	0.102142	0	0
0.78	0	0.101046	0	0
0.8	0	0.0999457	0	0
0.82	0	0.0988394	0	0
0.84	0	0.0960281	0	0
0.86	0	0.0942575	0	0
0.88	0	0.0942575	0	0
0.9	0	0.0939964	0	0
0.92	0	0.093735	0	0
0.94	0	0.0934733	0	0
0.96	0	0.0923418	0	0
0.98	0	0.0912054	0	0
1	0	0.0900641	0	0
1.02	0	0.0889178	0	0
1.04	0	0.0869767	0	0
1.06	0	0.0869767	0	0
1.08	0	0.0867106	0	0
1.1	0	0.0864442	0	0
1.12	0	0.0861776	0	0
1.14	0	0.0861152	0	0
1.16	0	0.0861152	0	0
1.18	0	0.0858486	0	0
1.2	0	0.0855819	0	0
1.22	0	0.0853148	0	0
1.24	0	0.0841632	0	0
1.26	0	0.0830073	0	0
1.28	0	0.0818473	0	0
1.3	0	0.0806831	0	0
1.32	0	0.0777474	0	0
1.34	0	0.0747889	0	0
1.36	0	0.07181	0	0
1.38	0	0.0688135	0	0
1.4	0	0.0648593	0	0
1.42	0	0.0608878	0	0
1.44	0	0.0569084	0	0
1.46	0	0.0529323	0	0
1.48	0	0.0489721	0	0
1.5	0	0.0438793	0	0
1.52	0	0.038876	0	0
1.54	0	0.0340069	0	0
1.56	0	0.0293238	0	0
1.58	0	0.024885	0	0
1.6	0	0.0207537	0	0
1.62	0	0.0190709	0	0
1.64	0	0.0190709	0	0
1.66	0	0.018909	0	0
1.68	0	0.0187478	0	0
1.7	0	0.0185874	0	0
1.72	0	0.0179694	0	0
1.74	0	0.0178634	0	0
1.76	0	0.0178634	0	0
1.78	0	0.0177739	0	0
1.8	0	0.0176847	0	0
1.82	0	0.0175957	0	0
1.84	0	0.0172215	0	0
1.86	0	0.0168519	0	0
1.88	0	0.0164869	0	0
1.9	0	0.0161266	0	0
1.92	0	0.0153334	0	0
1.94	0	0.0145652	0	0
1.96	0	0.0138223	0	0
1.98	0	0.0134154	0	0
2	0	0.0134154	0	0
2.02	0	0.0133423	0	0
2.04	0	0.0132694	0	0
2.06	0	0.0131969	0	0
2.08	0	0.0128872	0	0
2.1	0	0.0125826	0	0
2.12	0	0.0122831	0	0
2.14	0	0.0119888	0	0
2.16	0	0.0112392	0	0
2.18	0	0.010526	0	0
2.2	0	0.00984962	0	0
2.22	0	0.00920988	0	0
2.24	0	0.0081311	0	0
2.26	0	0.00746277	0	0
2.28	0	0.00684913	0	0
2.3	0	0.00638367	0	0
2.32	0	0.00595296	0	0
2.34	0	0.0055557	0	0
2.36	0	0.00519044	0	0
2.38	0	0.00463768	0	0
2.4	0	0.00416543	0	0
2.42	0	0.00376518	0	0
2.44	0	0.00356416	0	0
2.46	0	0.00356416	0	0
2.48	0	0.00354143	0	0
2.5	0	0.00351898	0	0
2.52	0	0.00349679	0	0
2.54	0	0.00339195	0	0
2.56	0	0.00329316	0	0
2.58	0	0.00320021	0	0
2.6	0	0.00314604	0	0
2.62	0	0.00314604	0	0
2.64	0	0.00312716	0	0
2.66	0	0.00310852	0	0
2.68	0	0.00309013	0	0
2.7	0	0.00300257	0	0
2.72	0	0.0029207	0	0
2.74	0	0.0028443	0	0
2.76	0	0.00277306	0	0
2.78	0	0.00268128	0	0
2.8	0	0.00268128	0	0
2.82	0	0.00266737	0	0
2.84	0	0.00265368	0	0
2.86	0	0.00264021	0	0
2.88	0	0.002576	0	0
2.9	0	0.00251663	0	0
2.92	0	0.00246182	0	0
2.94	0	0.00241123	0	0
2.96	0	0.00233096	0	0
2.98	0	0.00226133	0	0
3	0	0.00220078	0	0
3.02	0	0.00214801	0	0
3.04	0	0.00210187	0	0
3.06	0	0.00202647	0	0
3.08	0	0.00196711	0	0
3.1	0	0.00191933	0	0
3.12	0	0.00187983	0	0
3.14	0	0.00185355	0	0
3.16	0	0.00185355	0	0
3.18	0	0.00185089	0	0
3.2	0	0.00184827	0	0
3.22	0	0.00184567	0	0
3.24	0	0.00183433	0	0
3.26	0	0.00182349	0	0
3.28	0	0.00181309	0	0
3.3	0	0.00180309	0	0
3.32	0	0.00177266	0	0
3.34	0	0.00174485	0	0
3.36	0	0.00171888	0	0
3.38	0	0.0016942	0	0
3.4	0	0.00165663	0	0
3.42	0	0.00162072	0	0
3.44	0	0.00158609	0	0
3.46	0	0.00155256	0	0
3.48	0	0.00152009	0	0
3.5	0	0.00147414	0	0
3.52	0	0.00143023	0	0
3.54	0	0.00138825	0	0
3.56	0	0.00135481	0	0
3.58	0	0.00132261	0	0
3.6	0	0.00129159	0	0
3.62	0	0.00126702	0	0
3.64	0	0.0012432	0	0
3.66	0	0.00122013	0	0
3.68	0	0.00120192	0	0
3.7	0	0.00118419	0	0
3.72	0	0.00116693	0	0
3.74	0	0.00115313	0	0
3.76	0	0.00113963	0	0
3.78	0	0.00113018	0	0
3.8	0	0.00113018	0	0
3.82	0	0.00112874	0	0
3.84	0	0.00112729	0	0
3.86	0	0.00112585	0	0
3.88	0	0.00112225	0	0
3.9	0	0.00111867	0	0
3.92	0	0.00111512	0	0
3.94	0	0.00111159	0	0
3.96	0	0.00110355	0	0
3.98	0	0.00109564	0	0
4	0	0.00108785	0	0
4.02	0	0.00108021	0	0
4.04	0	0.00107269	0	0
4.06	0	0.00106395	0	0
4.08	0	0.0010554	0	0
4.1	0	0.00104706	0	0
4.12	0	0.00103892	0	0
4.14	0	0.001031	0	0
4.16	0	0.00102331	0	0
4.18	0	0.00101728	0	0
4.2	0	0.00101142	0	0
4.22	0	0.00101042	0	0
4.24	0	0.00101042	0	0
4.26	0	0.00101029	0	0
4.28	0	0.00101016	0	0
4.3	0	0.00101003	0	0
4.32	0	0.00100948	0	0
4.34	0	0.00100894	0	0
4.36	0	0.0010084	0	0
4.38	0	0.00100786	0	0
4.4	0	0.00100678	0	0
4.42	0	0.0010057	0	0
4.44	0	0.00100463	0	0
4.46	0	0.00100356	0	0
4.48	0	0.00100222	0	0
4.5	0	0.00100222	0	0
4.52	0	0.00100211	0	0
4.54	0	0.001002	0	0
4.56	0	0.00100188	0	0
4.58	0	0.00100141	0	0
4.6	0	0.00100094	0	0
4.62	0	0.00100047	0	0
4.64	0	0.000999998	0	0
4.66	0	0.000999035	0	0
4.68	0	0.000998077	0	0
4.7	0	0.000997126	0	0
4.72	0	0.000996181	0	0
4.74	0	0.000994087	0	0
4.76	0	0.000992026	0	0
4.78	0	0.000990226	0	0
4.8	0	0.000990226	0	0
4.82	0	0.000990136	0	0
4.84	0	0.000990047	0	0
4.86	0	0.000989958	0	0
4.88	0	0.000989583	0	0
4.9	0	0.000989423	0	0
4.92	0	0.000989423	0	0
4.94	0	0.000989395	0	0
4.96	0	0.000989395	0	0
4.98	0	0.000989307	0	0
5	0	0.00098922	0	0
5.02	0	0.000989132	0	0
5.04	0	0.000988764	0	0
5.06	0	0.000988396	0	0
5.08	0	0.00098803	0	0
5.1	0	0.000987665	0	0
5.12	0	0.000986893	0	0
5.14	0	0.000986127	0	0
5.16	0	0.000985367	0	0
5.18	0	0.000984612	0	0
5.2	0	0.000983011	0	0
5.22	0	0.000981438	0	0
5.24	0	0.000980069	0	0
5.26	0	0.000980069	0	0
5.28	0	0.00098	0	0
5.3	0	0.000979931	0	0
5.32	0	0.000979863	0	0
5.34	0	0.000979575	0	0
5.36	0	0.000979288	0	0
5.38	0	0.000979212	0	0
5.4	0	0.000979212	0	0
5.42	0	0.000979145	0	0
5.44	0	0.000979078	0	0
5.46	0	0.000979011	0	0
5.48	0	0.000978732	0	0
5.5	0	0.000978454	0	0
5.52	0	0.000978178	0	0
5.54	0	0.000977902	0	0
5.56	0	0.00097736	0	0
5.58	0	0.000976823	0	0
5.6	0	0.000976564	0	0
5.62	0	0.000976564	0	0
5.64	0	0.000976504	0	0
5.66	0	0.000976444	0	0
5.68	0	0.000976384	0	0
5.7	0	0.00097614	0	0
5.72	0	0.000975898	0	0
5.74	0	0.000975656	0	0
5.76	0	0.000975415	0	0
5.78	0	0.000975052	0	0
5.8	0	0.000975052	0	0
5.82	0	0.000974998	0	0
5.84	0	0.000974943	0	0
5.86	0	0.000974889	0	0
5.88	0	0.000974676	0	0
5.9	0	0.000974463	0	0
5.92	0	0.000974251	0	0
5.94	0	0.00097404	0	0
5.96	0	0.000974002	0	0
5.98	0	0.000974002	0	0
6	0	0.000973997	0	0
6.02	0	0.000973997	0	0
6.04	0	0.000973948	0	0
6.06	0	0.000973916	0	0
6.08	0	0.000973916	0	0
6.1	0	0.000973868	0	0
6.12	0	0.000973819	0	0
6.14	0	0.000973787	0	0
6.16	0	0.000973787	0	0
6.18	0	0.000973739	0	0
6.2	0	0.000973692	0	0
6.22	0	0.000973644	0	0
6.24	0	0.000973467	0	0
6.26	0	0.000973291	0	0
6.28	0	0.000973115	0	0
6.3	0	0.00097294	0	0
6.32	0	0.000972334	0	0
6.34	0	0.000971997	0	0
6.36	0	0.000971741	0	0
6.38	0	0.000971487	0	0
6.4	0	0.000971348	0	0
6.42	0	0.000971348	0	0
6.44	0	0.000971327	0	0
6.46	0	0.000971326	0	0
6.48	0	0.000971326	0	0
6.5	0	0.000971326	0	0
6.52	0	0.000971326	0	0
6.54	0	0.000971332	0	0
6.56	0	0.00097137	0	0
6.58	0	0.000971438	0	0
6.6	0	0.00097185	0	0
6.62	0	0.000972568	0	0
6.64	0	0.000973593	0	0
6.66	0	0.000974918	0	0
6.68	0	0.000978437	0	0
6.7	0	0.000983045	0	0
6.72	0	0.000988641	0	0
6.74	0	0.000995094	0	0
6.76	0	0.00100224	0	0
6.78	0	0.00100809	0	0
6.8	0	0.00101413	0	0
6.82	0	0.0010175	0	0
6.84	0	0.00102032	0	0
6.86	0	0.00102314	0	0
6.88	0	0.00102598	0	0
6.9	0	0.00102881	0	0
6.92	0	0.00103395	0	0
6.94	0	0.00103907	0	0
6.96	0	0.00104416	0	0
6.98	0	0.00104921	0	0
7	0	0.00105422	0	0
7.02	0	0.00106006	0	0
7.04	0	0.00106583	0	0
7.06	0	0.00106609	0	0
7.08	0	0.00106609	0	0
7.1	0	0.00107219	0	0
7.12	0	0.00107823	0	0
7.14	0	0.00108421	0	0
7.16	0	0.0010858	0	0
7.18	0	0.00108738	0	0
7.2	0	0.00108896	0	0
7.22	0	0.00109054	0	0
7.24	0	0.00109211	0	0
7.26	0	0.00109368	0	0
7.28	0	0.00109524	0	0
7.3	0	0.0010968	0	0
7.32	0	0.00109835	0	0
7.34	0	0.0010999	0	0
7.36	0	0.00110144	0	0
7.38	0	0.00110298	0	0
7.4	0	0.00110452	0	0
7.42	0	0.00110605	0	0
7.44	0	0.00110758	0	0
7.46	0	0.0011091	0	0
7.48	0	0.00111062	0	0
7.5	0	0.00111213	0	0
7.52	0	0.00111364	0	0
7.54	0	0.00111515	0	0
7.56	0	0.00111665	0	0
7.58	0	0.00111815	0	0
7.6	0	0.00111964	0	0
7.62	0	0.00112113	0	0
7.64	0	0.00112261	0	0
7.66	0	0.00112409	0	0
7.68	0	0.00112556	0	0
7.7	0	0.00112704	0	0
7.72	0	0.0011285	0	0
7.74	0	0.00112996	0	0
7.76	0	0.00113142	0	0
7.78	0	0.00113288	0	0
7.8	0	0.00113433	0	0
7.82	0	0.00113577	0	0
7.84	0	0.00113722	0	0
7.86	0	0.00113865	0	0
7.88	0	0.00114009	0	0
7.9	0	0.00114152	0	0
7.92	0	0.00114294	0	0
7.94	0	0.00114436	0	0
7.96	0	0.00114578	0	0
7.98	0	0.0011472	0	0
8	0	0.0011486	0	0
8.02	0	0.00115001	0	0
8.04	0	0.00115141	0	0
8.06	0	0.00115281	0	0
8.08	0	0.0011542	0	0
8.1	0	0.00115559	0	0
8.12	0	0.00115698	0	0
8.14	0	0.00115836	0	0
8.16	0	0.00115974	0	0
8.18	0	0.00116111	0	0
8.2	0	0.00116248	0	0
8.22	0	0.00116385	0	0
8.24	0	0.00116521	0	0
8.26	0	0.00116657	0	0
8.28	0	0.00116792	0	0
8.3	0	0.00116927	0	0
8.32	0	0.00117062	0	0
8.34	0	0.00117196	0	0
8.36	0	0.0011733	0	0
8.38	0	0.00117463	0	0
8.4	0	0.00117596	0	0
8.42	0	0.00117729	0	0
8.44	0	0.00117861	0	0
8.46	0	0.00117993	0	0
8.48	0	0.00118125	0	0
8.5	0	0.00118256	0	0
8.52	0	0.00118387	0	0
8.54	0	0.00118518	0	0
8.56	0	0.00118648	0	0
8.58	0	0.00118777	0	0
8.6	0	0.00118907	0	0
8.62	0	0.00119036	0	0
8.64	0	0.00119164	0	0
8.66	0	0.00119293	0	0
8.68	0	0.00119421	0	0
8.7	0	0.00119548	0	0
8.72	0	0.00119675	0	0
8.74	0	0.00119802	0	0
8.76	0	0.00119929	0	0
8.78	0	0.00120055	0	0
8.8	0	0.0012018	0	0
8.82	0	0.00120306	0	0
8.84	0	0.00120431	0	0
8.86	0	0.00120556	0	0
8.88	0	0.0012068	0	0
8.9	0	0.00120804	0	0
8.92	0	0.00120927	0	0
8.94	0	0.00121051	0	0
8.96	0	0.00121174	0	0
8.98	0	0.00121296	0	0
9	0	0.00121418	0	0
9.02	0	0.0012154	0	0
9.04	0	0.00121662	0	0
9.06	0	0.00121783	0	0
9.08	0	0.00121904	0	0
9.1	0	0.00122024	0	0
9.12	0	0.00122144	0	0
9.14	0	0.00122264	0	0
9.16	0	0.00122383	0	0
9.18	0	0.00122503	0	0
9.2	0	0.00122621	0	0
9.22	0	0.0012274	0	0
9.24	0	0.00122858	0	0
9.26	0	0.00122976	0	0
9.28	0	0.00123093	0	0
9.3	0	0.0012321	0	0
9.32	0	0.00123327	0	0
9.34	0	0.00123443	0	0
9.36	0	0.00123559	0	0
9.38	0	0.00123675	0	0
9.4	0	0.00123791	0	0
9.42	0	0.00123906	0	0
9.44	0	0.00124021	0	0
9.46	0	0.00124135	0	0
9.48	0	0.00124249	0	0
9.5	0	0.00124363	0	0
9.52	0	0.00124476	0	0
9.54	0	0.0012459	0	0
9.56	0	0.00124702	0	0
9.58	0	0.00124815	0	0
9.6	0	0.00124927	0	0
9.62	0	0.00125039	0	0
9.64	0	0.00125151	0	0
9.66	0	0.00125262	0	0
9.68	0	0.00125373	0	0
9.7	0	0.00125483	0	0
9.72	0	0.00125594	0	0
9.74	0	0.00125704	0	0
9.76	0	0.00125813	0	0
9.78	0	0.00125923	0	0
9.8	0	0.00126032	0	0
9.82	0	0.0012614	0	0
9.84	0	0.00126249	0	0
9.86	0	0.00126278	0	0
9.88	0	0.00126307	0	0
9.9	0	0.00126337	0	0
9.92	0	0.00126344	0	0
9.94	0	0.00126352	0	0
9.96	0	0.0012636	0	0
9.98	0	0.00126384	0	0
10	0	0.00126407	0	0
10.02	0	0.00126431	0	0
10.04	0	0.00126437	0	0
10.06	0	0.00126444	0	0
10.08	0	0.0012645	0	0
10.1	0	0.00126469	0	0
10.12	0	0.00126488	0	0
10.14	0	0.00126507	0	0
10.16	0	0.00126524	0	0
10.18	0	0.00126542	0	0
10.2	0	0.00126559	0	0
10.22	0	0.00126574	0	0
10.24	0	0.0012659	0	0
10.26	0	0.00126605	0	0
10.28	0	0.00126651	0	0
10.3	0	0.00126697	0	0
10.32	0	0.00126743	0	0
10.34	0	0.00126756	0	0
10.36	0	0.00126768	0	0
10.38	0	0.00126781	0	0
10.4	0	0.00126818	0	0
10.42	0	0.00126855	0	0
10.44	0	0.00126892	0	0
10.46	0	0.00126926	0	0
10.48	0	0.00126959	0	0
10.5	0	0.00126992	0	0
10.52	0	0.00127022	0	0
10.54	0	0.00127052	0	0
10.56	0	0.00127082	0	0
10.58	0	0.00127172	0	0
10.6	0	0.00127261	0	0
10.62	0	0.0012735	0	0
10.64	0	0.00127374	0	0
10.66	0	0.00127399	0	0
10.68	0	0.00127423	0	0
10.7	0	0.00127495	0	0
10.72	0	0.00127566	0	0
10.74	0	0.00127638	0	0
10.76	0	0.00127702	0	0
10.78	0	0.00127767	0	0
10.8	0	0.00127831	0	0
10.82	0	0.00128023	0	0
10.84	0	0.00128213	0	0
10.86	0	0.00128403	0	0
10.88	0	0.00128573	0	0
10.9	0	0.00128742	0	0
10.92	0	0.0012891	0	0
10.94	0	0.00129408	0	0
10.96	0	0.00129557	0	0
10.98	0	0.00129705	0	0
11	0	0.00129852	0	0
11.02	0	0.0013029	0	0
11.04	0	0.0013042	0	0
11.06	0	0.0013055	0	0
11.08	0	0.00130679	0	0
11.1	0	0.00131064	0	0
11.12	0	0.00131179	0	0
11.14	0	0.00131293	0	0
11.16	0	0.00131407	0	0
11.18	0	0.00131746	0	0
11.2	0	0.00132081	0	0
11.22	0	0.00132413	0	0
11.24	0	0.00132502	0	0
11.26	0	0.00132591	0	0
11.28	0	0.0013268	0	0
11.3	0	0.00132769	0	0
11.32	0	0.00133033	0	0
11.34	0	0.00133295	0	0
11.36	0	0.00133555	0	0
11.38	0	0.00133812	0	0
11.4	0	0.00134042	0	0
11.42	0	0.00134271	0	0
11.44	0	0.00134497	0	0
11.46	0	0.00134565	0	0
11.48	0	0.00134632	0	0
11.5	0	0.001347	0	0
11.52	0	0.00134767	0	0
11.54	0	0.00134967	0	0
11.56	0	0.00135167	0	0
11.58	0	0.00135365	0	0
11.6	0	0.00135561	0	0
11.62	0	0.00135737	0	0
11.64	0	0.00135912	0	0
11.66	0	0.00136085	0	0
11.68	0	0.00136258	0	0
11.7	0	0.00136412	0	0
11.72	0	0.00136566	0	0
11.74	0	0.00136719	0	0
11.76	0	0.0013687	0	0
11.78	0	0.00137006	0	0
11.8	0	0.00137142	0	0
11.82	0	0.00137276	0	0
11.84	0	0.0013741	0	0
11.86	0	0.00137808	0	0
11.88	0	0.00137926	0	0
11.9	0	0.00138044	0	0
11.92	0	0.00138161	0	0
11.94	0	0.00138278	0	0
11.96	0	0.00138625	0	0
11.98	0	0.00138728	0	0
12	0	0.00138831	0	0
12.02	0	0.00138933	0	0
12.04	0	0.00139035	0	0
12.06	0	0.00139338	0	0
12.08	0	0.00139638	0	0
12.1	0	0.00139934	0	0
12.12	0	0.00140226	0	0
12.14	0	0.00140486	0	0
12.16	0	0.00140744	0	0
12.18	0	0.00140999	0	0
12.2	0	0.0014125	0	0
12.22	0	0.00141475	0	0
12.24	0	0.00141542	0	0
12.26	0	0.00141608	0	0
12.28	0	0.00141675	0	0
12.3	0	0.00141741	0	0
12.32	0	0.00141939	0	0
12.34	0	0.00142135	0	0
12.36	0	0.00142329	0	0
12.38	0	0.00142521	0	0
12.4	0	0.00142693	0	0
12.42	0	0.00142864	0	0
12.44	0	0.00143033	0	0
12.46	0	0.00143201	0	0
12.48	0	0.00143351	0	0
12.5	0	0.00143499	0	0
12.52	0	0.00143647	0	0
12.54	0	0.00143794	0	0
12.56	0	0.00143925	0	0
12.58	0	0.00144055	0	0
12.6	0	0.00144185	0	0
12.62	0	0.00144313	0	0
12.64	0	0.00144428	0	0
12.66	0	0.00144543	0	0
12.68	0	0.00144656	0	0
12.7	0	0.0014477	0	0
12.72	0	0.00145105	0	0
12.74	0	0.00145204	0	0
12.76	0	0.00145303	0	0
12.78	0	0.00145402	0	0
12.8	0	0.001455	0	0
12.82	0	0.0014579	0	0
12.84	0	0.00146076	0	0
12.86	0	0.00146358	0	0
12.88	0	0.00146635	0	0
12.9	0	0.00149189	0	0
12.92	0	0.00151371	0	0
12.94	0	0.00153231	0	0
12.96	0	0.00154814	0	0
12.98	0	0.00157855	0	0
13	0	0.0015982	0	0
13.02	0	0.0016107	0	0
13.04	0	0.00161836	0	0
13.06	0	0.00162268	0	0
13.08	0	0.00162497	0	0
13.1	0	0.00162455	0	0
13.12	0	0.00162264	0	0
13.14	0	0.00161985	0	0
13.16	0	0.00161655	0	0
13.18	0	0.00160958	0	0
13.2	0	0.00160233	0	0
13.22	0	0.00159507	0	0
13.24	0	0.00158781	0	0
13.26	0	0.00158058	0	0
13.28	0	0.00155466	0	0
13.3	0	0.00152952	0	0
13.32	0	0.00150516	0	0
13.34	0	0.00148154	0	0
13.36	0	0.00145861	0	0
13.38	0	0.00141905	0	0
13.4	0	0.00138153	0	0
13.42	0	0.00134595	0	0
13.44	0	0.00132088	0	0
13.46	0	0.0013015	0	0
13.48	0	0.00128589	0	0
13.5	0	0.00127329	0	0
13.52	0	0.00126303	0	0
13.54	0	0.00125296	0	0
13.56	0	0.00124594	0	0
13.58	0	0.00124025	0	0
13.6	0	0.00123463	0	0
13.62	0	0.00123043	0	0
13.64	0	0.00122627	0	0
13.66	0	0.00122312	0	0
13.68	0	0.00122001	0	0
13.7	0	0.00121764	0	0
13.72	0	0.0012153	0	0
13.74	0	0.00121352	0	0
13.76	0	0.00121176	0	0
13.78	0	0.00121041	0	0
13.8	0	0.00120908	0	0
13.82	0	0.00120806	0	0
13.84	0	0.00120707	0	0
13.86	0	0.0012063	0	0
13.88	0	0.00120554	0	0
13.9	0	0.00120057	0	0
13.92	0	0.00120056	0	0
13.94	0	0.00120053	0	0
13.96	0	0.00120054	0	0
13.98	0	0.00120054	0	0
14	0	0.00120054	0	0
